# Supplementary material for: Knowledge and Attitudes of Saudi Medical Students about Emergency Management of Traumatic Dental Injuries
Source: Int J Environ Res Public Health. 2022 Oct 31;19(21):14249. doi: 10.3390/ijerph192114249 (PMC9654410; doi:10.3390/ijerph192114249)
Supplement: Supplementary file 1 [file ijerph-19-14249-s001.zip]

Archive with 1 entries (1 files):
- ijerph-1974091-supplementary.pdf
